# Supplementary material for: A programmable system to methylate and demethylate N6-methyladenosine (m6A) on specific RNA transcripts in mammalian cells
Source: J Biol Chem. 2022 Sep 23;298(11):102525. doi: 10.1016/j.jbc.2022.102525 (PMC9597892; doi:10.1016/j.jbc.2022.102525)
Supplement: Supplementary Table 1 [file mmc2.xlsx]

## Sheet: crRNA
Gene name/crRNA target	sequence
NT	agattgctgttctaccaagtaatccata
circGFP#-24	ccatatcatcgtgtttttcaaaggaaaa
circGFP#-34	tgtttttcaaaggaaaaccacgtccccg
circGFP#-58	ccccgtggttcggggggcctagacgttt
circGFP#-70	ggggcctagacgtttttttaacctcgac
circGFP#-95	actaaacacatgtaaagcatgtgTaccg
circGFP#-107	gtaaagcatgtgTaccgaggccccagat
circGFP#+49	tggccgtttacgtcgccgtccagctcga
MALAT1	aagctactatatttaaggccttccaaat
SGK1	ggcataccacactcacacgacggttcac
ID3	atgacgcgctgtaggatttccacctggc
H1F0	tctgtaatttctgaagaatccaaatcct
XIST#1	atgacttttggtctggatctcacaccta
XIST#2	tagctgtttgcagtcctcaggtctcaca
XIST#3	actgaggaactaggactgggactggggc
Nanog	caggacttgagagcttttgtttgggact
Sox2	gcaccgggccgctctggtagtgctgggc
crRNA array (MALAT1/ID3/H1F0)	AGATTTAGACTACCCCAAAAACGAAGGGGACTAAAACaagctactatatttaaggccttccaaaTAGATTTAGACTACCCCAAAAACGAAGGGGACTAAAACatgacgcgctgtaggatttccacctggcAGATTTAGACTACCCCAAAAACGAAGGGGACTAAAACtctgtaatttctgaagaatccaaatcct

## Sheet: shRNA
name	sequence
shLUC	CCTAAGGTTAAGTCGCCCTCG
shMETTL#1	CTGCAAGTATGTTCACTATGA
shMETTL#2	CCACCTCAGTGGATCTGTT

## Sheet: RIPqPCR
name	primer
MALAT1 IP F	gctactaaaaggactggtg
MALAT1 IP R	ctcaaagtccaatgcaaaaa
ID3 IP F	tggtacccggagtcccgaga
ID3 IP R	gatgggaaggtgggggccat
H1F0 IP F	ctcttgatgctcaccaccac
H1F0 IP R	ttggttgttgctgtccttgc

## Sheet: SELECT
name	probe
2DRACH cirGFP position (4)m6A up	tagccagtaccgtagtgcgtgaAGTCCggctttAG
2DRACH cirGFP position (4)m6A dn	5phos/Ccatatcatcgtgtttttcaacagaggctgagtcgctgcat
0DRACH cirGFP position (22)A up	tagccagtaccgtagtgcgtgcacaAGaCCggctt
0DRACH cirGFP position (22)A dn	5phos/AGaCCatatcatcgtgtttttcagaggctgagtcgctgcat
ACTIN #1216 m6A up	tagccagtaccgtagtgcgtgGAAAGGGTGTAACGCAACTAAGTCATAG
ACTIN #1216 m6A dn	5phos/CCGCCTAGAAGCATTTGCGGcagaggctgagtcgctgcat
SGK1 #5977 m6A up	agccagtaccgtagtgcgtgtatggaagaaacaaacaatg
SGK1 #5977 m6A dn	5phos/cccacgttgtagtgtcctgcaagcagaggctgagtcgctgcat
SGK1 #5831 A up	agccagtaccgtagtgcgtggaaacactgcgataggaaaagctt
SGK1 #5831 A dn	5phos/ggagctaacacaatctcttcagaacagaggctgagtcgctgcat
H1F0 #1211 m6A up	tagccagtaccgtagtgcgtgCATTAGATTGGTTGTTGCTG
H1F0 #1211 m6A dn	5phos/CCTTGCACAACTGGTTAAcagaggctgagtcgctgcat
H1F0 #1207 A up	tagccagtaccgtagtgcgtgTGGTTGTTGCTGTCCT
H1F0 #1207 A dn	5phos/GCACAACTGGTTAAGGAAAcagaggctgagtcgctgcat
MALAT1 #2577 m6A up	tagccagtaccgtagtgcgtgGGATTTAAAAAATAATCTTAACTCAAAG
MALAT1 #2577 m6A dn	5phos/CCAATGCAAAAACATTAAGTcagaggctgagtcgctgcat
MALAT1 #2511 A up	tagccagtaccgtagtgcgtgAATTACTTCCGTTACGAAAGTCCT
MALAT1 #2511 A dn	5phos/CACATTTTTCAAACTAAGCTACTcagaggctgagtcgctgcat
XIST #28976 m6A up	agccagtaccgtagtgcgtgcactgccttatattagtccatttg
XIST #28976 m6A dn	5phos/cccatgttttcatcactgaataaaccagaggctgagtcgctgcat
XIST #28997 A up	tagccagtaccgtagtgcgtgatctctctactcagcttagtacac
XIST #28997 A dn	5phos/gccttatattagtccatttgtcccacagaggctgagtcgctgcat
ID3 #209 m6A up	tagccagtaccgtagtgcgtgcgcaggcgggagtagcagtgg
ID3 #209m6A dn	5phos/ tcatgtcgtccagcaagctcagcgcagaggctgagtcgctgcat
ID3 #478 A up	tagccagtaccgtagtgcgtgtccggagtgagctcggctgtctga
ID3 #478 A dn	5phos/ tagaggaaaagagggaagagttacgcagaggctgagtcgctgcat
Sox2 #1094A up	agccagtaccgtagtgcgtggccctgctgcgagtaggaca
Sox2 #1094A dn	5phos/ gctgtaggtgggcgagccgttcacagaggctgagtcgctgcat
Sox2 #1300m6A up	tagccagtaccgtagtgcgtgtggtagtgctgggccatgtgcag
Sox2 #1300m6A dn	5phos/ ctactgggcgcagcgggctccggccagaggctgagtcgctgcat
Nanog #5268A up	tagccagtaccgtagtgcgtgctgtgttctctcaggcccag
Nanog #5268A dn	5phos/ ccgcatcttctgcttcctggcagaggctgagtcgctgcat
Nanog #5205m6A up	tagccagtaccgtagtgcgtggttcttgcatctgctggaggc
Nanog #5205m6A dn	5phos/ gaggtacttctgcttctgaaacagaggctgagtcgctgcat
